# Supplementary material for: Effectiveness of current protein recommendations in adolescent athletes on a low-carbon diet
Source: Front Nutr. 2022 Sep 15;9:1016409. doi: 10.3389/fnut.2022.1016409 (PMC9520475; doi:10.3389/fnut.2022.1016409)
Supplement: Supplementary file 1 [file Table_1.XLSX]

## Sheet: Planilha1
Cod	Sex	Age	weight	kcal_total	Proteína (g)	G/KG ptn	CO2	WF (litros)	Kcal legumes	Kcal red meat	Kcal dairy	Kcal poultry	Kcal fish	Kcal eggs	CO2 legumes	CO2 red meat	CO2 dairy	CO2 poultry	CO2 fish	CO2 ovos	WF legumes	WF red meat	WF dairy	WF poultry	WF fish	WF eggs	% VET legumes	% red meat	% VET dairy	% VET poultry	% VET fish	% VET eggs	% CF legumes	% CF red meat	% CF dairy	% CF poultry	% CF fish	% CF eggs	% WF legumes	% WF red meat	% WF dairy	% WF poultry	% WF fish	% WF eggs	plant protein_g	plant protein g_kg	plant protein kcal	animal protein_g	animal protein g_kg
FLU JUD 01.xlsm	Masculino	18	67.1	2404.87	189.527	2.82455	14508.8	12163.6	0	900.761	315.456	0	0	224.67	0	12568.1	814.2	0	0	552	0	8210.32	521.31	0	0	516	0	37.4557	13.1174	0	0	9.34231	0	86.6241	5.61176	0	0	3.80458	0	67.4991	4.28582	0	0	4.24216	21.0266	0.313362	84.1063	168.501	2.51119
FLU JUD 03 REVISADO VICTOR.xlsm	Feminino	16	56.8	2205.9	131.449	2.31425	18668.1	12829.3	0	1014.6	120.42	0	0	87.132	0	17500.4	254	0	0	220.8	0	11800.4	270	0	0	206.4	0	45.995	5.45899	0	0	3.94995	0	93.7447	1.36061	0	0	1.18277	0	91.9806	2.10456	0	0	1.60882	16.1847	0.284941	64.7386	115.265	2.02931
FLU JUD 05 REVISADO PAULO.xlsm	Masculino	12	34.6	1452.8	46.0135	1.32987	3707.14	3536.63	0	122.998	144.504	0	0	0	0	2816.94	304.8	0	0	0	0	1888.86	324	0	0	0	0	8.46625	9.94656	0	0	0	0	75.9869	8.22197	0	0	0	0	53.4083	9.16125	0	0	0	5.805	0.167775	23.22	40.2085	1.1621
FLU JUD 07 REV Paulo.xlsm	Masculino	16	81.6	1440.22	79.9004	0.979172	7890.2	5613.57	31.5033	234.223	234.989	121.796	0	0	14	4833.46	342.6	2275.2	0	0	56.8	3292.89	443.2	1533.6	0	0	2.1874	16.263	16.3162	8.45677	0	0	0.177435	61.259	4.34209	28.8358	0	0	1.01183	58.6595	7.89516	27.3195	0	0	18.3567	0.22496	73.4269	61.5437	0.754212
FLU JUD 08 - revisado Christian.xlsm	Feminino	13	52.7	2415.34	112.153	2.12814	2703.78	6697.24	126.013	0	255.778	344.251	0	0	56	0	612.56	1094.32	0	0	227.2	0	480.275	1439.09	0	0	5.2172	0	10.5897	14.2527	0	0	2.07117	0	22.6556	40.4738	0	0	3.39244	0	7.17124	21.4878	0	0	17.6914	0.335701	70.7658	94.4617	1.79244
FLU JUD 09 - revisado Christian.xlsm	Feminino	18	61.2	2024.48	87.9563	1.43719	7983.43	8140.26	63.0067	696.628	276.496	197.005	0	0	28	6378.43	528.089	524.15	0	0	113.6	3725.03	582.17	95.15	0	0	3.11224	34.4103	13.6577	9.73117	0	0	0.350726	79.8958	6.61481	6.56547	0	0	1.39553	45.7606	7.15174	1.16888	0	0	15.1289	0.247204	60.5155	72.8274	1.18999
FLU JUD 10 REV Paulo.xlsm	Feminino	12	57.3	1353.56	56.0215	0.977688	5629.82	4077.04	0	210.67	82.08	0	0	72.61	0	4675.86	318.072	0	0	184	0	3148.09	161.835	0	0	172	0	15.5641	6.064	0	0	5.36436	0	83.0552	5.64978	0	0	3.26831	0	77.2152	3.96944	0	0	4.21875	10.0574	0.175521	40.2294	45.9642	0.802167
FLU JUD 11 REV VICTOR.xlsm	Feminino	13	42.5	1265.69	45.1418	1.06216	3710.12	8496.79	63.0067	215.723	0	0	0	0	28	2905.6	0	0	0	0	113.6	2112.8	0	0	0	0	4.97805	17.0439	0	0	0	0	0.754693	78.3155	0	0	0	0	1.33698	24.8659	0	0	0	0	19.5968	0.461102	78.3873	25.545	0.601059
FLU JUD 12.xlsm	masculino	12	52.3	2441.05	97.6143	1.86643	8718.35	10647.2	0	307.495	0	0	0	0	0	7042.36	0	0	0	0	0	4722.14	0	0	0	0	0	12.5968	0	0	0	0	0	80.7763	0	0	0	0	0	44.3509	0	0	0	0	12.7883	0.244519	51.1534	84.826	1.62191
FLU JUD 13.xlsm	Masculino	14	57.3	2771.05	149.769	2.61377	11634	9106.37	63.0067	551.592	0	0	48.764	126.83	28	9633.36	0	0	240.92	343.8	113.6	6492.96	0	0	0	306	2.27375	19.9055	0	0	1.75977	4.57695	0.240673	82.8033	0	0	2.07082	2.95513	1.24748	71.3013	0	0	0	3.36028	24.6524	0.430235	98.6098	125.117	2.18354
FLU JUD 14.xlsm	Masculino	13	59.9	1813.59	56.4755	0.942829	1379.35	2135.16	0	20.08	108.035	150.451	0	0	0	157.6	245.4	280.165	0	0	0	144.8	187.8	751.84	0	0	0	1.1072	5.95699	8.29572	0	0	0	11.4257	17.791	20.3114	0	0	0	6.7817	8.7956	35.2124	0	0	24.025	0.401085	96.1	32.4505	0.541744
FLU JUD 15.xlsm	Masculino	12	43.6	1470.94	65.2218	1.49591	1979.87	1626.09	175.4	279.28	289.008	163.508	0	0	39.99	762	609.6	315.583	0	0	81.12	138.4	648	425.204	0	0	11.9244	18.9866	19.6479	11.1159	0	0	2.01983	38.4874	30.7899	15.9396	0	0	4.98867	8.51124	39.8503	26.149	0	0	9.34699	0.21438	37.3879	55.8749	1.28153
FLU JUD 16REV Paulo -.xlsm	Masculino	16	64.8	1453.86	26.9236	0.415488	1525.81	1222.95	0	54.7191	161.6	0	0	0	0	499.2	548.8	0	0	0	0	438	240	0	0	0	0	3.76372	11.1153	0	0	0	0	32.7171	35.9679	0	0	0	0	35.8151	19.6247	0	0	0	15.0016	0.231506	60.0064	11.922	0.183982
flu polo 01.xlsm	Masculino	14	97.7	1867.89	62.5764	0.640495	2378.11	5597.98	0	331.936	531.665	0	0	0	0	367.4	1393.05	0	0	0	0	1280.4	944.071	0	0	0	0	17.7706	28.4634	0	0	0	0	15.4492	58.578	0	0	0	0	22.8725	16.8645	0	0	0	14.536	0.148782	58.144	48.0404	0.491713
flu polo 02.xlsm	Masculino	11	42.6	2054.23	63.1848	1.48321	5298.16	4907.03	63.0067	457.676	160.17	0	0	0	28	4221.69	42.56	0	0	0	113.6	3710.26	21.44	0	0	0	3.06716	22.2797	7.79706	0	0	0	0.528486	79.6822	0.803298	0	0	0	2.31505	75.6112	0.436925	0	0	0	9.48809	0.222725	37.9523	53.6967	1.26049
Flu Polo 03.xlsm	Masculino	11	50.5	2218.09	108.316	2.14487	6967.83	5667.89	0	275.796	194.46	146.098	0	145.22	0	4816.68	485.4	358.15	0	368	0	3246.48	392.2	425.1	0	344	0	12.4339	8.767	6.58665	0	6.54707	0	69.1274	6.9663	5.14005	0	5.28142	0	57.2785	6.91968	7.50015	0	6.06928	29.1609	0.577444	116.644	79.155	1.56743
Flu Polo 06.xlsm	Masculino	15	68.4	2159.89	90.3775	1.32131	5160	8812.95	102.786	222.946	601.309	0	0	0	100.872	2324.4	1756.9	0	0	0	173.124	2060.4	1303.24	0	0	0	4.75888	10.3221	27.8398	0	0	0	1.95488	45.0465	34.0484	0	0	0	1.96443	23.3792	14.7878	0	0	0	29.5564	0.432111	118.226	60.8211	0.889197
Flu Polo 07.xlsm	Masculino	16	84.3	2100.1	54.9197	0.651479	4999.54	4413.6	0	389.278	268.238	0	0	0	0	3731.9	573.78	0	0	0	0	2867.24	546.66	0	0	0	0	18.5362	12.7726	0	0	0	0	74.6449	11.4767	0	0	0	0	64.9638	12.3858	0	0	0	20.9338	0.248325	83.7353	33.9859	0.403154
Flu Polo 08.xlsm	Masculino	15	63.5	2439.86	121.322	1.91058	10642.6	11608.6	0	886.185	358.221	0	0	134.484	0	8714.24	990.852	0	0	221.4	0	6403.18	518.226	0	0	206.1	0	36.3211	14.682	0	0	5.51194	0	81.881	9.31028	0	0	2.08033	0	55.1588	4.46414	0	0	1.7754	20.071	0.316079	80.284	101.251	1.5945
FLU POLO 09 (1).xlsm	Masculino	15	57.5	2761.33	97.0374	1.68761	8117.67	10669.6	0	337.955	441.011	0	0	0	0	5422.41	1252.65	0	0	0	0	3788.09	766.657	0	0	0	0	12.2389	15.971	0	0	0	0	66.7975	15.4312	0	0	0	0	35.5038	7.18547	0	0	0	14.9458	0.259928	59.7833	82.0916	1.42768
FLU POLO 11.xlsm	Masculino	14	65.7	1874.85	60.3874	0.919139	5001.96	9476.29	0	122.998	275.23	0	0	0	0	2816.94	954.655	0	0	0	0	1888.86	611.61	0	0	0	0	6.56043	14.6801	0	0	0	0	56.3168	19.0856	0	0	0	0	19.9324	6.45411	0	0	0	14.4254	0.219564	57.7015	45.9621	0.699575
FLU POLO 12.xlsm	Masculino	16	61.8	2077.72	202.82	3.28188	14630.6	10387.1	51.1929	640.24	100.44	376.216	0	0	22.75	11742.5	282	1215	0	0	92.3	7772.64	248	1635	0	0	2.46389	30.8145	4.83414	18.1071	0	0	0.155496	80.2599	1.92747	8.30454	0	0	0.888601	74.8296	2.38757	15.7407	0	0	17.5384	0.283793	70.1538	185.282	2.99808
FLUNAD010.xlsm	Feminino	17	63.4	1547.06	56.2807	0.887708	3178.03	2629.08	55.1308	40.9993	38.8826	150.486	0	0	24.5	938.981	122.7	486	0	0	99.4	629.618	93.9	654	0	0	3.5636	2.65015	2.51333	9.72728	0	0	0.770918	29.546	3.86088	15.2925	0	0	3.78079	23.9483	3.5716	24.8756	0	0	12.9937	0.204949	51.9749	43.287	0.68276
FLUNADO01.xlsm	Feminino	13	57.5	1030.23	65.8193	1.14468	1991.42	4484.92	31.5033	20.08	0	210.681	0	149.78	14	157.6	0	680.4	0	368	56.8	144.8	0	915.6	0	344	3.05788	1.94907	0	20.4498	0	14.5385	0.703015	7.91394	0	34.1665	0	18.4792	1.26647	3.2286	0	20.4151	0	7.67015	7.02261	0.122132	28.0904	58.7967	1.02255
FLUNADO02.xlsm	Feminino	17	54.6	1954.6	55.0116	1.00754	5722.27	4164.11	0	208.423	183.387	0	0	0	0	3958.94	427.5	0	0	0	0	2710.47	417.9	0	0	0	0	10.6632	9.38229	0	0	0	0	69.1847	7.47081	0	0	0	0	65.0913	10.0358	0	0	0	13.9024	0.254622	55.6094	41.1092	0.752917
FLUNADO04.xlsm	Feminino	14	48	1101.37	98.6386	2.05497	1943.74	2455.93	126.013	0	150.525	429.175	0	0	56	0	317.5	1302.86	0	0	227.2	0	337.5	1700.5	0	0	11.4415	0	13.6671	38.9674	0	0	2.88104	0	16.3345	67.0286	0	0	9.25108	0	13.7422	69.2404	0	0	12.1459	0.25304	48.5836	86.4927	1.80193
FLUNADO06 (1).xlsm	Feminino	19	65	1259.07	80.9155	1.24485	2896.21	4671.16	55.1308	30.12	203.698	240.778	0	0	24.5	236.4	592.4	777.6	0	0	99.4	217.2	483.6	1046.4	0	0	4.37869	2.39224	16.1785	19.1235	0	0	0.845932	8.16239	20.4543	26.8489	0	0	2.12795	4.64981	10.3529	22.4013	0	0	16.2384	0.249822	64.9537	64.6771	0.995032
FLUNADO07 (2).xlsm	Feminino	13	54.3	2058.78	105.03	1.93425	3058.86	2930.11	0	31.824	380.511	210.681	0	145.911	0	157.6	1285.6	680.4	0	333.2	0	144.8	604.117	915.6	0	307.6	0	1.54577	18.4824	10.2333	0	7.08727	0	5.15225	42.0288	22.2436	0	10.8929	0	4.9418	20.6176	31.248	0	10.4979	14.5689	0.268303	58.2755	90.4609	1.66595
FLUNADO08.xlsm	Feminino	18	63.8	1571.09	41.5429	0.651143	1399.35	1983.71	0	193.24	0	0	0	150.29	0	712	0	0	0	382	0	624	0	0	0	340	0	12.2997	0	0	0	9.56597	0	50.8808	0	0	0	27.2984	0	31.4562	0	0	0	17.1396	8.37	0.131191	33.48	33.1729	0.519952
FLUNADO09.xlsm	Feminino	15	58.5	1769.6	60.707	1.03773	5940.23	4516.18	0	0	250.333	190.306	0	0	0	0	1378.5	3555	0	0	0	0	1198.8	2396.25	0	0	0	0	14.1463	10.7542	0	0	0	0	23.2062	59.8462	0	0	0	0	26.5446	53.0593	0	0	16.4713	0.28156	65.8851	44.2357	0.756167
jud jeq 03.xlsm	Feminino	18	51.8	1854.12	129.73	2.50444	8199.74	6989.93	110.262	245.996	196.569	308.63	0	0	49	5633.89	830.531	996	0	0	198.8	3777.71	866.618	1308	0	0	5.94684	13.2675	10.6017	16.6456	0	0	0.59758	68.7081	10.1287	12.1467	0	0	2.84409	54.045	12.3981	18.7126	0	0	21.2976	0.41115	85.1902	108.433	2.09329
jud jeq 04.xlsm	Feminino	12	84.3	2693.08	241.388	2.86345	4292.89	6069.93	110.262	0	71.2094	1395.44	0	0	49	0	29.33	3556.8	0	0	198.8	0	185.46	4703.4	0	0	4.09426	0	2.64417	51.816	0	0	1.14142	0	0.683223	82.8533	0	0	3.27516	0	3.05539	77.4869	0	0	15.4659	0.183462	61.8635	225.923	2.67998
jud jeq 05.xlsm	Feminino	18	62.7	1854.82	75.7362	1.20791	3804.55	3503.09	328.543	111.673	423.028	0	0	249.971	96	1946.4	1142.21	0	0	385.82	308.327	1310.77	1180.19	0	0	343.4	17.7129	6.02066	22.8069	0	0	13.4768	2.52329	51.1598	30.0223	0	0	10.141	8.80155	37.4174	33.6901	0	0	9.80276	26.0751	0.415871	104.3	49.6611	0.792043
jud jeq 06.xlsm	Feminino	12	47.9	2656.26	119.824	2.50154	7392.16	6534.72	159.966	220.332	319.05	154.315	0	0	189.786	4711.46	1065.78	498	0	0	300.26	3179.29	707.66	654	0	0	6.02221	8.29482	12.0112	5.80948	0	0	2.56739	63.7359	14.4177	6.73686	0	0	4.59484	48.6523	10.8292	10.0081	0	0	40.3163	0.841677	161.265	79.5075	1.65986
Jud Jeq 08-Revisado.xlsm	Masculino	14	51.7	2054.77	94.7061	1.83184	5284.4	4808.37	220.523	361.737	99.3465	0	0	252.549	98	3870.9	209.55	0	0	527.8	397.6	3071.91	222.75	0	0	478	10.7323	17.6048	4.83493	0	0	12.2909	1.85452	73.2514	3.96545	0	0	9.98789	8.26892	63.8868	4.63255	0	0	9.94101	26.7593	0.517589	107.037	67.9468	1.31425
jud jeq 10-Revisado.xlsm	Masculino	13	44	1953.45	58.9184	1.33905	1868.55	2276.84	110.262	187.668	273.597	114.099	0	0	49	200.4	864.32	303.05	0	0	198.8	698.4	450.12	359.7	0	0	5.64445	9.60699	14.0058	5.84087	0	0	2.62236	10.7249	46.2562	16.2185	0	0	8.7314	30.6741	19.7695	15.7982	0	0	12.9861	0.295138	51.9443	45.9323	1.04392
jud jeq 11-Revisado.xlsm	Masculino	12	43.3	2047.02	65.1146	1.5038	4074.87	6777.52	93.195	382.698	198.185	179.202	0	0	263.974	1771.2	499.4	571.5	0	0	190.237	2068.2	457.8	103.8	0	0	4.55271	18.6954	9.68163	8.75428	0	0	6.47808	43.4664	12.2556	14.025	0	0	2.80688	30.5156	6.75468	1.53153	0	0	16.2417	0.375097	64.9668	48.8729	1.1287
jud jeq 12-Revisado.xlsm	Masculino	11	54.6	1826.23	67.9878	1.2452	2538.75	5090.22	27.5654	24.8031	328.353	189.274	0	0	12.25	157.6	749.906	506.92	0	0	49.7	144.8	668.447	601.68	0	0	1.50942	1.35816	17.9798	10.3642	0	0	0.482521	6.20777	29.5384	19.9673	0	0	0.976381	2.84467	13.132	11.8203	0	0	17.0219	0.311757	68.0878	50.9659	0.933441
jud jeq 13-Revisado.xlsm	Masculino	11	42.2	2468.42	162.352	3.84721	12471	9889.79	55.1308	769.133	250.85	506.997	0	449.34	24.5	9009.23	769.1	1220.15	0	1104	99.4	7208.17	401.595	844.3	0	1032	2.23345	31.1589	10.1624	20.5393	0	18.2035	0.196455	72.2412	6.16709	9.78387	0	8.85251	1.00508	72.8849	4.0607	8.53708	0	10.435	7.18209	0.170192	28.7284	155.17	3.67702
jud jeq 14-Revisado.xlsm	Masculino	12	36.6	1448.45	54.307	1.4838	4008.95	3220.19	27.5654	122.998	120.42	0	0	144.278	12.25	2816.94	254	0	0	366.72	49.7	1888.86	270	0	0	326.4	1.90309	8.49168	8.3137	0	0	9.96086	0.305567	70.2664	6.33583	0	0	9.14754	1.54339	58.6567	8.38461	0	0	10.1361	12.0602	0.329513	48.2407	42.2468	1.15428
jud jeq 15-Revisado.xlsm	Masculino	18	77.1	2912.58	89.2465	1.15754	2228.82	6347.33	0	0	31.6102	463.723	0	0	0	0	66.675	1152.39	0	0	0	0	70.875	1471.64	0	0	0	0	1.0853	15.9214	0	0	0	0	2.99149	51.7041	0	0	0	0	1.11661	23.1852	0	0	33.6502	0.436449	134.601	55.5963	0.721093
Jud Jeq 16-Revisado.xlsm	Masculino	13	45.8	1280.26	85.0701	1.85743	1691.97	2599.65	220.523	0	0	335.152	0	0	98	0	0	1011	0	0	397.6	0	0	1308	0	0	17.2248	0	0	26.1784	0	0	5.79206	0	0	59.7528	0	0	15.2944	0	0	50.3144	0	0	22.0454	0.481341	88.1817	63.0247	1.37608
Jud Jeq 17-Revisado.xlsm	Masculino	17	74	1967.41	83.7335	1.13153	7339.8	8146.85	168.796	505.845	519.312	0	0	0	61	5110.37	1033.8	0	0	0	223.138	3567.17	609.6	0	0	0	8.5796	25.7112	26.3957	0	0	0	0.831085	69.6254	14.0848	0	0	0	2.73895	43.7859	7.48265	0	0	0	17.3472	0.234422	69.3889	66.3863	0.897111
jud jeq 19-Revisado.xlsm	Masculino	11	48.3	2828.72	98.7909	2.04536	9603.93	7832.67	441.047	543.626	171	0	0	0	196	8015.2	662.651	0	0	0	795.2	5410.8	337.157	0	0	0	15.5917	19.2181	6.04513	0	0	0	2.04083	83.4575	6.89979	0	0	0	10.1523	69.0799	4.3045	0	0	0	45.5284	0.942618	182.114	53.2625	1.10274
Jud Jeq 7.xlsm	Feminino	11	34.4	1419.38	73.8724	2.14745	6235.75	4943.61	110.262	122.998	99.3465	0	174.51	0	49	2816.94	209.55	0	795	0	198.8	1888.86	222.75	0	0	0	7.76829	8.6656	6.99928	0	12.2948	0	0.785792	45.1741	3.36046	0	12.7491	0	4.02136	38.208	4.50582	0	0	0	15.9174	0.462715	63.6696	57.955	1.68474
Jud Jeq 9-Revisado.xlsm	Masculino	13	64.9	1448.49	34.9574	0.538635	2493.59	4628.82	0	126.509	0	0	0	0	0	1932.07	0	0	0	0	0	1401.03	0	0	0	0	0	8.73388	0	0	0	0	0	77.4815	0	0	0	0	0	30.2675	0	0	0	0	6.90142	0.106339	27.6057	28.056	0.432296
judjeq01.xlsm	Feminino	15	60.1	1510.56	65.5845	1.09126	2992.94	1632.87	63.0067	768.02	99.3465	120.389	0	0	28	2095.5	209.55	388.8	0	0	113.6	380.6	222.75	523.2	0	0	4.17107	50.8433	6.57678	7.96981	0	0	0.935536	70.0149	7.00149	12.9906	0	0	6.95706	23.3086	13.6416	32.0417	0	0	8.57482	0.142676	34.2993	57.0097	0.94858
judjeq02.xlsm	Feminino	16	51.2	1729.15	68.4658	1.33722	1405.74	1518.13	102.386	0	108.264	162.006	0	0	45.5	0	234.2	440.8	0	0	184.6	0	224.6	523.2	0	0	5.92117	0	6.26111	9.36913	0	0	3.23674	0	16.6603	31.3572	0	0	12.1597	0	14.7945	34.4633	0	0	18.1437	0.354368	72.5746	50.3222	0.982855
LPP JUD 04 .xlsm	Masculino	17	67.2	1355.47	52.5246	0.781617	6829.76	10315.5	220.523	437.648	0	0	0	0	98	5931.94	0	0	0	0	397.6	3940.5	0	0	0	0	16.2692	32.2876	0	0	0	0	1.4349	86.8543	0	0	0	0	3.85439	38.1998	0	0	0	0	17.7666	0.264385	71.0666	34.758	0.517232
LPP JUD 05.xlsm	Masculino	15	93	2666.04	241.179	2.59332	11700.9	10063.9	49.2046	794.698	0	632.043	0	244.117	40.38	8691.42	0	2041.2	0	527.8	87.51	6232.42	0	2746.8	0	478	1.84561	29.8082	0	23.7072	0	9.15656	0.345102	74.2799	0	17.4448	0	4.51076	0.869541	61.9283	0	27.2935	0	4.74963	23.6409	0.254203	94.5634	217.538	2.33912
LPP JUD 07.xlsm	Masculino	16	69	3349.96	155.362	2.25163	9888.86	10680.3	173.268	450.889	539.467	210.681	0	0	77	7966.94	214.25	680.4	0	0	312.4	5437.36	1406.25	915.6	0	0	5.17225	13.4595	16.1037	6.28905	0	0	0.778654	80.5649	2.16658	6.88047	0	0	2.92501	50.91	13.1667	8.57278	0	0	54.7941	0.794118	219.177	100.568	1.45751
LPP JUD 08.xlsm	Masculino	15	61.6	2160.33	115.737	1.87885	8539.18	8607.59	382.873	667.243	0	188.011	0	0	119.45	7347.34	0	408.056	0	0	482.139	5204.61	0	523.28	0	0	17.7229	30.8862	0	8.7029	0	0	1.39885	86.0427	0	4.77864	0	0	5.60133	60.4653	0	6.07929	0	0	34.8715	0.566096	139.486	80.8655	1.31275
LPP JUD 09.xlsm	Masculino	14	51.9	2126.53	93.7527	1.80641	3121.93	3621.06	31.5033	144.638	214.587	225.73	0	0	14	1113.84	391.05	729	0	0	56.8	985.04	494.25	981	0	0	1.48144	6.80162	10.091	10.6149	0	0	0.448441	35.678	12.5259	23.351	0	0	1.5686	27.203	13.6493	27.0915	0	0	24.4574	0.471241	97.8297	69.2952	1.33517
TJC NAD 02 revisado.xlsm	Feminino	15	45.2	1125.49	54.8597	1.21371	1444.36	1530.17	94.51	0	128.25	135.438	0	0	42	0	496.988	437.4	0	0	170.4	0	252.868	588.6	0	0	8.39727	0	11.3951	12.0337	0	0	2.90787	0	34.4089	30.2834	0	0	11.136	0	16.5255	38.4663	0	0	13.3172	0.294629	53.2688	41.5425	0.919082
TJC NAD 03.xlsm	Feminino	13	57	1743.84	101.907	1.78784	2291.74	2839.77	156.456	10.04	110.044	300.973	0	0	42	78.8	371.566	972	0	0	170.4	72.4	200.749	1308	0	0	8.97192	0.575741	6.31044	17.2592	0	0	1.83267	3.43843	16.2133	42.4131	0	0	6.00049	2.5495	7.0692	46.0601	0	0	24.5442	0.430599	98.1766	77.3627	1.35724
TJC NAD 04.xlsm	feminino	12	45.1	1942.77	45.2856	1.00412	2195.01	2626.58	51.1929	0	213.492	194.25	0	0	22.75	0	491	1110.55	0	0	92.3	0	485.4	1376.55	0	0	2.63505	0	10.989	9.99862	0	0	1.03644	0	22.3689	50.5943	0	0	3.51407	0	18.4803	52.4084	0	0	21.6832	0.48078	86.7328	23.6024	0.523336
TJC NAD 05 revisado.xlsm	Feminino	12	47.7	1249.03	50.6155	1.06112	1854.2	1772.45	63.0067	0	0	0	148.653	159.742	28	0	0	0	531	404.8	113.6	0	0	0	0	378.4	5.04443	0	0	0	11.9014	12.7892	1.51009	0	0	0	28.6377	21.8316	6.40922	0	0	0	0	21.349	15.2815	0.320368	61.1262	35.334	0.740755
TJC NAD 06.xlsm	Feminino	14	56.5	1341.44	83.5675	1.47907	4187.97	4431.75	126.013	87.9	0	210.681	0	0	56	3006.47	0	680.4	0	0	227.2	2818.64	0	915.6	0	0	9.39387	6.55265	0	15.7055	0	0	1.33716	71.7884	0	16.2466	0	0	5.12664	63.6011	0	20.66	0	0	24.9808	0.442138	99.9233	58.5867	1.03693
TJC NAD 07.xlsm	Feminino	16	58	1586.31	104.953	1.80953	2656.46	3350.93	126.013	20.08	100.44	331.07	0	0	56	157.6	282	1069.2	0	0	227.2	144.8	248	1438.8	0	0	7.94378	1.26583	6.33166	20.8704	0	0	2.10807	5.93271	10.6156	40.2491	0	0	6.78021	4.32119	7.40094	42.9374	0	0	18.5153	0.31923	74.0613	86.4374	1.4903
TJC NAD 08.xlsm	Feminino	11	39.1	1561.97	105.479	2.69766	2008.79	2708.49	118.137	47.736	0	361.167	0	0	52.5	236.4	0	1166.4	0	0	213	217.2	0	1569.6	0	0	7.56338	3.05615	0	23.1226	0	0	2.61351	11.7683	0	58.0647	0	0	7.86416	8.01923	0	57.9511	0	0	23.5735	0.602903	94.294	81.905	2.09476
TJC NAD 09.xlsm	Feminino	13	44.4	1511.23	94.2639	2.12306	2248.97	2457.42	0	0	250.197	324.779	0	63.4148	0	0	638.8	983.45	0	171.9	0	0	473.94	1275.3	0	153	0	0	16.5559	21.4911	0	4.19625	0	0	28.4041	43.7289	0	7.6435	0	0	19.2861	51.8959	0	6.22605	13.0722	0.29442	52.289	81.1917	1.82864
TJC NAD 10.xlsm	Feminino	16	53.1	1848.77	67.5561	1.27224	2917.35	3840.33	0	111.384	399.588	0	0	0	0	551.6	1498.7	0	0	0	0	506.8	903.4	0	0	0	0	6.02476	21.6137	0	0	0	0	18.9076	51.3719	0	0	0	0	13.1968	23.524	0	0	0	19.7601	0.372131	79.0405	47.796	0.900113
TJC NAD 12.xlsm	feminino	16	49	1707.3	91.8947	1.8754	3931.86	4181.23	0	47.736	470.137	154.315	0	0	0	236.4	2044.7	498	0	0	0	217.2	1338.38	654	0	0	0	2.796	27.537	9.03857	0	0	0	6.01243	52.0034	12.6658	0	0	0	5.19464	32.0092	15.6413	0	0	18.2987	0.373442	73.1947	73.596	1.50196
TJC NAD 13 revisado.xlsm	Feminino	11	55.2	1215.02	40.014	0.724891	2067.88	4228.46	0	241.55	213.939	0	0	0	0	890	665.77	0	0	0	0	780	952.756	0	0	0	0	19.8803	17.6078	0	0	0	0	43.0392	32.1957	0	0	0	0	18.4464	22.532	0	0	0	14.037	0.254293	56.1479	25.977	0.470598
TJC NAD 14.xlsm	Feminino	14	48.5	2067.76	72.3858	1.49249	6811.97	6668.51	63.0067	526.481	268.851	0	0	0	28	5319.55	733.6	0	0	0	113.6	3846.61	554.1	0	0	0	3.0471	25.4615	13.0021	0	0	0	0.411041	78.0912	10.7693	0	0	0	1.70353	57.6833	8.30921	0	0	0	21.4335	0.441929	85.7341	50.9523	1.05056
TJC NAD 15.xlsm	Feminino	17	65.3	1818.64	126.718	1.94055	7635.43	11255.9	177.206	248.436	38.8826	300.973	0	0	78.75	5633.89	122.7	972	0	0	319.5	3777.71	93.9	1308	0	0	9.74388	13.6605	2.138	16.5493	0	0	1.03138	73.7861	1.60698	12.7301	0	0	2.83852	33.5622	0.834232	11.6206	0	0	28.4826	0.436181	113.93	98.2351	1.50437
TJC NAT 04revisadopaulo .xlsm	Masculino	15	84.4	3389.13	174.52	2.06777	17280.9	12672.6	55.1308	413.532	843.034	258.816	25.3952	0	24.5	9374.58	2042.48	4834.8	78.125	0	99.4	6296.18	1741.27	3258.9	285.714	0	1.62669	12.2017	24.8746	7.63665	0.749312	0	0.141775	54.2483	11.8193	27.9778	0.45209	0	0.784369	49.6834	13.7404	25.7161	2.25458	0	44.7871	0.530653	179.148	129.733	1.53712
TJC NAT 05 revisado paulo.xlsm	masculino	16	57.5	3159.29	173.021	3.00906	3925.45	5130.82	269.366	164.913	422	30.863	157.133	0	89.7939	762.2	1309.9	99.6	483.398	0	256.377	779.6	1203.47	130.8	1767.86	0	8.52616	5.21995	13.3574	0.976898	4.97368	0	2.28748	19.4169	33.3694	2.53729	12.3145	0	4.99681	15.1945	23.4557	2.5493	34.4557	0	52.3945	0.911209	209.578	120.626	2.09785
TJC NAT 07 revisado Chris.xlsm	Masculino	12	53.3	3121.53	116.577	2.18719	8740.23	8656.11	253.432	461.885	669.705	0	0	0	291.974	5722.11	1884.4	0	0	0	303.837	4061.69	1343.07	0	0	0	8.11882	14.7967	21.4544	0	0	0	3.34057	65.4686	21.5601	0	0	0	3.51009	46.9228	15.5158	0	0	0	34.4445	0.646239	137.778	82.1327	1.54095
TJC NAT 08 revisado Chris.xlsm	feminino	13	54.7	2658.4	111.686	2.04179	8265.32	7929.06	0	554.748	359.432	0	0	0	0	5809.45	1092.89	0	0	0	0	4128.49	734.394	0	0	0	0	20.8678	13.5206	0	0	0	0	70.287	13.2226	0	0	0	0	52.0678	9.26206	0	0	0	16.3213	0.298378	65.2851	95.3645	1.74341
TJC NAT 09 revisado paulo.xlsm	Masculino	15	67.5	3148.97	135.784	2.01162	3884.76	2863.37	0	0	608.777	0	0	253.659	0	0	1983.09	0	0	687.6	0	0	1124.57	0	0	612	0	0	19.3326	0	0	8.0553	0	0	51.048	0	0	17.6999	0	0	39.2744	0	0	21.3734	25.2739	0.374427	101.095	110.51	1.63719
TJC NAT 10. revisado Chris .xlsm	feminino	13	53.3	2050.87	120.308	2.25719	3330.64	2733.14	63.0067	0	355.248	165.535	137.65	126.83	28	0	1019.25	534.6	778.8	343.8	113.6	0	582.66	719.4	0	306	3.07219	0	17.3218	8.07144	6.7118	6.18417	0.840679	0	30.6022	16.051	23.3829	10.3223	4.15639	0	21.3183	26.3214	0	11.1959	18.6551	0.350001	74.6202	101.653	1.90719
TJC NAT 11 Revisado paulo.xlsm	Feminino	12	53.1	1602.9	67.2521	1.26652	6811	4582.71	112.536	209.42	207.055	197.005	0	0	169.375	4675.86	870.6	524.15	0	0	350.15	3148.09	439.2	95.15	0	0	7.02079	13.065	12.9175	12.2905	0	0	2.48679	68.6516	12.7823	7.69564	0	0	7.64068	68.695	9.58385	2.07628	0	0	16.474	0.310245	65.8961	50.778	0.956272
TJC NAT 12 revisado Paulo.xlsm	Masculino	16	72.9	2764.7	156.533	2.14723	7179.19	7059.36	118.137	209.42	229.311	320.119	0	234.575	52.5	4675.86	285	996	0	368	213	3148.09	439	1308	0	344	4.27307	7.57478	8.29423	11.5788	0	8.48466	0.73128	65.1308	3.96981	13.8734	0	5.12593	3.01727	44.5946	6.2187	18.5286	0	4.87296	38.9034	0.533654	155.614	117.63	1.61358
TJC NAT 13.revisado Chris.xlsm	Feminino	18	58.3	1910.02	83.5813	1.43364	7997.94	5887.26	126.013	259.327	220.968	0	0	0	56	6572.87	620.4	0	0	0	227.2	4407.33	545.6	0	0	0	6.59748	13.5772	11.5689	0	0	0	0.70018	82.182	7.757	0	0	0	3.85918	74.8621	9.26747	0	0	0	19.5526	0.335379	78.2103	64.0288	1.09826
TJC NAT 14. revisado Chris.xlsm	Feminino	14	48.4	2382.75	112.833	2.33126	7762.11	7753.12	346.537	189.748	429.589	146.098	0	0	154	5478.11	828.85	358.15	0	0	624.8	4641.61	676.155	425.1	0	0	14.5436	7.96341	18.0292	6.13149	0	0	1.984	70.575	10.6782	4.61408	0	0	8.05869	59.8676	8.72107	5.48295	0	0	41.1081	0.84934	164.432	71.7249	1.48192
TJC NAT 17 revisado Chris.xlsm	Feminino	14	63.8	1398.32	113.028	1.7716	11015.2	8733.69	0	700.088	0	61.726	0	0	0	10341.7	0	199.2	0	0	0	7704.18	0	261.6	0	0	0	50.0663	0	4.41429	0	0	0	93.8856	0	1.8084	0	0	0	88.2123	0	2.9953	0	0	11.3924	0.178564	45.5694	101.636	1.59303
TJC NAT 18revisado Chris .xlsm	Feminino	16	62.5	1922.35	100.454	1.60726	5358.15	4460.71	313.395	144.921	312.406	262.436	0	0	77.8333	3286.43	750.2	609.2	0	0	207.569	2203.66	683.4	810.8	0	0	16.3027	7.53874	16.2513	13.6518	0	0	1.45262	61.3353	14.0011	11.3696	0	0	4.65327	49.4017	15.3204	18.1765	0	0	28.6604	0.458567	114.642	71.7936	1.1487
TJC NAT 19.xlsm	Feminino	13	57.5	1934.04	86.242	1.49986	2881.39	3190.94	0	0	399.158	210.681	0	0	0	0	1320.07	680.4	0	0	0	0	611.656	915.6	0	0	0	0	20.6385	10.8933	0	0	0	0	45.8137	23.6136	0	0	0	0	19.1685	28.6937	0	0	12.3661	0.215063	49.4645	73.8759	1.2848
TJC NAT 20 revisado paulo.xlsm	Masculino	15	62.6	2383.92	126.673	2.02353	3308.62	5962.85	0	0	196.143	395.859	0	126.83	0	0	642.7	1278	0	343.8	0	0	284.94	1700.4	0	306	0	0	8.22772	16.6053	0	5.3202	0	0	19.425	38.6263	0	10.391	0	0	4.77859	28.5166	0	5.13178	18.1282	0.289588	72.5127	108.545	1.73394
TJC NAT 21 revisado paulo.xlsm	Masculino	13	55.3	2303.04	100.919	1.82494	5456.79	4795.76	126.013	554.465	162.247	216.041	0	0	56	3571.95	322.161	697.2	0	0	227.2	2550.7	332.834	915.6	0	0	5.4716	24.0753	7.04488	9.38068	0	0	1.02624	65.4588	5.90386	12.7767	0	0	4.73752	53.1866	6.94017	19.0919	0	0	20.3763	0.368468	81.5051	80.5429	1.45647
TJC NAT 22 revisado Paulo.xlsm	Feminino	13	44.2	3304.66	139.044	3.14578	12159.8	11562.7	204.49	615.564	155.215	0	0	0	188.05	10163.6	417.5	0	0	0	726.65	6780.49	187.425	0	0	0	6.18793	18.6272	4.69686	0	0	0	1.54649	83.5841	3.43345	0	0	0	6.28445	58.6412	1.62095	0	0	0	39.2556	0.888136	157.022	99.7879	2.25765
TJC NAT 23 revisado paulo.xlsm	Masculino	15	64.9	1977.18	116.385	1.79329	11892.6	8664.71	252.027	434.763	498.471	0	0	0	112	9859.3	1258.7	0	0	0	454.4	6610.99	993.81	0	0	0	12.7468	21.989	25.2112	0	0	0	0.941764	82.903	10.5839	0	0	0	5.24426	76.2979	11.4696	0	0	0	31.1265	0.479607	124.506	85.258	1.31368
TJC NAT 24.revisado paulo.xlsm	Feminino	14	52.5	1902.53	106.878	2.03578	6175.64	4863.53	94.51	183.913	180.38	150.486	0	0	42	4675.86	433.404	486	0	0	170.4	3148.09	389.318	654	0	0	4.96758	9.66675	9.48104	7.90978	0	0	0.680091	75.7146	7.01796	7.86963	0	0	3.50363	64.7285	8.00483	13.447	0	0	26.7575	0.509667	107.03	80.1207	1.52611
TJC NAT 25 revisado paulo.xlsm	Masculino	12	67.2	1564.49	84.7923	1.26179	4666.79	8280.13	157.345	124.218	421.281	0	0	0	33.3333	2816.94	1119.36	0	0	0	67.6055	1888.86	835.363	0	0	0	10.0573	7.93986	26.9277	0	0	0	0.714266	60.3614	23.9856	0	0	0	0.81648	22.8119	10.0888	0	0	0	24.9552	0.371357	99.8207	59.8372	0.890434
TJC NAT 26 revisado Chris.xlsm	Masculino	15	58.6	2208.06	109.25	1.86434	2751.15	2883.83	55.1308	0	529.848	198.504	179.592	0	24.5	0	1117.6	635.4	364	0	99.4	0	1188	850.2	16.8	0	2.4968	0	23.9961	8.98997	8.13346	0	0.890536	0	40.623	23.0958	13.2308	0	3.4468	0	41.1952	29.4816	0.582558	0	26.3512	0.44968	105.405	82.8988	1.41466
TJC NAT 27.xlsm	Feminino	12	38.3	2172.76	109.586	2.86126	5139.74	4394.1	51.3932	289.277	810.955	20.886	0	0	50.436	2227.68	2262.28	72.39	0	0	86.562	1970.08	1627.7	83.895	0	0	2.36534	13.3138	37.3237	0.961266	0	0	0.981296	43.3423	44.0155	1.40844	0	0	1.96996	44.8347	37.0429	1.90927	0	0	28.7592	0.750893	115.037	80.827	2.11036
TJC NAT 28.xlsm	Masculino	12	39.6	2215.83	104.285	2.63345	12080.8	8690.68	41.5889	680.116	206.197	0	0	0	16.48	9913.97	646.96	0	0	0	30.32	6980.69	426.763	0	0	0	1.8769	30.6935	9.30566	0	0	0	0.136415	82.0641	5.3553	0	0	0	0.348879	80.3238	4.91058	0	0	0	20.624	0.520809	82.4962	83.6607	2.11265
TJC NAT 29 revisado - Juliana.xlsm	Masculino	13	59.9	2452.14	151.537	2.52984	7108.54	7129.12	63.0067	183.913	282.521	234.793	0	107.463	28	4675.86	629.3	720.1	0	272.32	113.6	3148.09	560.8	1167.4	0	254.56	2.56946	7.50012	11.5214	9.57502	0	4.38241	0.393893	65.7781	8.85273	10.1301	0	3.83089	1.59347	44.1582	7.86633	16.3751	0	3.57071	26.9602	0.450087	107.841	124.577	2.07975
TJC NAT 31 (2).xlsm	Masculino	12	44.9	2744.88	125.937	2.80483	3915.44	6108.65	110.262	0	985.317	251.551	0	0	49	0	2775.6	485.513	0	0	198.8	0	2107.5	654.161	0	0	4.01699	0	35.8965	9.16438	0	0	1.25146	0	70.8886	12.4	0	0	3.2544	0	34.5002	10.7088	0	0	28.067	0.625101	112.268	97.87	2.17973
TJC NAT 32 revisado - Juliana.xlsm	Feminino	13	51.3	1678.89	68.031	1.32614	2527.45	3197.36	0	0	90.726	398.589	0	0	0	0	286.3	1296	0	0	0	0	219.1	1806	0	0	0	0	5.40392	23.7412	0	0	0	0	11.3276	51.2771	0	0	0	0	6.85252	56.4841	0	0	19.0053	0.370473	76.0211	49.0257	0.955666
[truncated: 1 more columns]
